# Supplementary material for: Human Lactococcus garvieae Bloodstream Infection Complicated by Spondylodiscitis, Germany
Source: Emerg Infect Dis. 2026 Aug;32(8):1363–5. doi: 10.3201/eid3208.260334 (PMC13426888; doi:10.3201/eid3208.260334)
Supplement: Appendix 1 — Detailed cases of human Lactococcus garvieae infection used to investigate L. garvieae bloodstream infection complicated by spondylodiscitis, Germany. [file 26-0334-Techapp-s1.xlsx]

## Sheet: Appendix 1 Table
Article DOI: https://doi.org/10.3201/eid3208.260334
EID cannot ensure accessibility for Appendix materials supplied by authors. Readers who have difficulty accessing Appendix content should contact the authors for assistance.
Human Lactococcus garvieae Bloodstream Infection Complicated by Spondylodiscitis, Germany
Appendix 1
Appendix 1 Table. Detailed list of cases of human Lactococcus garvieae infections
First Author		Fihman	Lim	Lim	Rasmussen	Backes	Bazemore	Fefer	González-Bravo	Igneri	James	Landeloos	Ortiz	Ortiz	Rojas-Velasco	Wahbah Makhoul	Wang	Wilbring	Wójcicka	Yiu	Zuily	Cabrales	Kitagawa	Russo	Clavero	Watanabe	Vinh	Schulz	Fleming	Heras Cañas	Hirakawa	Li	Malek	Navas	Rösch	Suh	Tsur	Furutan	Furutan	Furutan	POET	POET
Journal	Basic Information	J Infect	BMJ Case Rep	IDCases	BMC Cardiovasc Disord	Ned Tijdschr Geneeskd.	Case Rep Infect Dis.	Diagnostic Microbiology and Infectious Disease	Case Reports in Cardiology	Critical Care Medicine	Postgraduate Medical Journal	Clinical Microbiology Newsletter	Revista Española de Cardiología (English Edition)	Revista Española de Cardiología (English Edition)	Arch Cardiol Mex	IDCases	International Journal of Clinical Practice	Clin Res Cardiol	Pol Arch Intern Med	Int J Cardiol	Arch Cardiovasc Dis	Infectio	IDCases	New Microbiol	Rev. chil. infectol	J Med Case Rep	Diagn Microbiol Infect Dis	-	Travel Med Infect Dis	New Microbes and New Infections	Arq Bras Cardiol	Intern Med	BMC Infect Dis	Journal of Clinical Microbiology	Journal of Investigative Medicine High Impact Case Reports	Intern Med	Zoonoses Public Health	91st General Meeting of the American Society for Microbiology	91st General Meeting of the American Society for Microbiology	91st General Meeting of the American Society for Microbiology	not reported	not reported
Year		2006	2017	2018	2014	2015	2016	1998	2021	2015	2000	2017	2014	2014	2023	2023	2006	2011	2025	2007	2011	2020	2024	2012	2017	2011	2006	2025	2012	2015	2011	2008	2019	2013	2019	2016	2015	1991	1991	1991	2019	2019
Country		France	England	Singapore	Sweden	Netherlands	USA	USA	Puerto Rico	USA	England	Belgium	Spain	Spain	Mexico	USA	Taiwan	Germany	Poland	Hong Kong	France	Colombia	Japan	Italy	Chile	Japan	Canada	Germany	USA (acquired in South Korea)	Spain	Brasil	Taiwan	USA	USA	Germany	Südkorea	Israel	USA	USA	USA	Denmark	Denmark
WHO Region		EUR	EUR	WPR	EUR	EUR	AMR	AMR	AMR	AMR	EUR	EUR	EUR	EUR	AMR	AMR	WPR	EUR	EUR	WPR	EUR	AMR	WPR	EUR	AMR	WPR	AMR	EUR	WPR	EUR	AMR	WPR	AMR	AMR	EUR	WPR	EUR	AMR	AMR	AMR	EUR	EUR
Age	Patient Characteristics	86	57	85	81	68	45	84	78	83	56	82	77	70	60	65	72	55	75	67	64	51	79	63	72	55	80	85	68	68	58	41	50	64	78	75	76	not reported	not reported	not reported	not reported	not reported
Sex		F	M	M	M	F	M	F	M	M	F	F	F	F	F	M	M	M	M	M	F	M	M	M	F	F	M	F	M	M	F	M	M	M	M	F	M	not reported	not reported	not reported	not reported	not reported
Comorbidities		none	gallstones, Bell’s palsy, bilateral renal stones and pneumothorax secondary to traumatic rib fractures	not reported	multiple myocardial infarctions, CAD (CABG, a stent in the left carotid artery), Afib, rectal divericula wiht bleeding (10 months prior)	aHT; liver cirrhosis (Child-Pugh B), esopahegal varices I°, hiatal hernia, alcohol abuse, CCE, hysterectomy	treatment-naïve hepatitis C, remote polysubstance abuse, and Bentall repair of an aortic root aneurysm approximately 18 months prior to presentation	hypertrophic cardiomyopathy, complete heart block that required a dual chamber pacemaker, hypothyroidism, and immune thrombocytopenic purpura	aHT, dyslipidemia, GERD, Afib	coarctation of aorta (1940s), aortic valve prosthesis (1970s), CAD (CABG 1994), and bio_x0002_prosthetic aortic valve replacement (2010).	AI (mild) of aortic valve replacement for aortic stenosis 12 years earlier	hysterectomy, Afib, aHT, and osteoporosis, native mitral valve endocarditis	aHT, CLL, CRC (surgery 2 months prior)	none	CHF, DM2, aHT, colonic polyps	aHT, dyslipidemia, Afib	staghorn stone of the right kidney and intermittent epigastralgia	seronegative tricuspide valve endocarditis in consequence of chronic parodontitis complicated by bacterial lung abscesses (5 years prior)	paroxysmal Afib, CHF, after implantation of a cardioverter-defibrillator, treated for bladder papilloma	chronic rheumatic heart disease with moderate degree of mitral regurgitation and Afib, endocarditis (25 years prior)	Pacemaker, Afib, chronic HepC with liver cirrhosis	Cholelithiasis, Gastritis	aHT, CAD (myocardial infarction; LAD-Stent), gastroesophageal reflux disease (GERD), and abdominal aortic aneurysm	aortic dissection, abdominal aortic aneurysm	DM2, aHT, CKD G5 on dialysis, diverticulosis	keine	DM2, dyslipidemia, CAD (CABG), and remote resection of malignant colonic polyps	spinal canal stenosis (Th2–3, L3–L5), intermittent fecal incontinence, urinary urge incontinence alternating with dysfunctional voiding, constipation-predominant inflammatory bowel syndrome, chronic microcytic anemia, depression	DM2, NHL Stage IV in remission	aHT, dyslipidemia, Hodgkin-Lymphom in Remission, DDD-mode pacemaker due to a complete atrioventricular block	aHT, DM2, dyslipidemia	none	dyslipidemia and reflux esophagitis	mitral valve repair (3 years prior), CAD (CABG 3 years prior), ICD (2 years prior), aHT, DM2, COPD	paroxysmal Afib, aHT, chronical renal dysfunction (III-IV, conservative therapy), stenosis of the right external carotid artery, CAD (stenting of the right coronary artery; CABG 1.5 years prior), + aortic valve replamcent 1.5 years prior	CHF, Afib (Cilostazol, amiodaron, digoxin, warfarin)	CHF, paroxysmal Afib, DM2, aHT, and total oesophagectomy due to an oesophageal adenocarcinoma 8 years prior	not reported	not reported	not reported	not reported	not reported
Fish	Exposure / Risk Factors	no	yes	no	yes	no	no	not reported	yes	not reported	not reported	yes	no	no	not reported	not reported	yes	yes	yes	yes	yes	not reported	not reported	not reported	no	not reported	not reported	yes	yes	not reported	yes	yes	yes	no	no	yes	yes	not reported	not reported	not reported	not reported	not reported
Fish - Details		-	cooked, not raw	-	-	-	-	-	-	-	-	-	-	-	-	-	-	Amateur-Fischer	-	-	-	-	-	-	-	-	-	-	-	-	-	chef	cooked, not raw	-	-	-	-	-	-	-	not reported	not reported
Raw Milk Products		no	not reported	not reported	not reported	not reported	no	not reported	not reported	not reported	not reported	not reported	not reported	not reported	not reported	not reported	not reported	not reported	not reported	not reported	not reported	not reported	not reported	not reported	not reported	not reported	not reported	not reported	not reported	not reported	yes	not reported	not reported	not reported	not reported	not reported	not reported	not reported	not reported	not reported	not reported	not reported
Gastrointestinal Disease		yes	yes	yes	yes	yes	yes	yes	yes	no	no	yes	yes	no	yes	no	yes	no	no	no	yes	yes	yes	yes	yes	no	yes	yes	yes	not reported	yes	no	yes	no	yes	yes	no	not reported	not reported	not reported	not reported	not reported
Gastrointestinal Disease - Details		duodenal ulcer, diverticulosis	colonic polyps	erosive gastritis	diverticulosis	grade I esophageal varices and a hiatal hernia, diverticulosis, rectal polyps	FAP	guaiac-positive stool	GERD	no	no	gastric ulcer, colonic polyps	CRC surgery 2 months prior	no	colonic polyps	no	gastric ulcer	no	no	no	colonic polyps	gastritis	GERD	not reported	diverticulosis	no	colonic polyps	duodenal diverticula	colonic polyps	not reported	poor dentition, fish bone penetration of gingiva 5 days prior	no	severe gastritis + reflux esophagitis	no	CRC	gastritis	no	no	no	no	not reported	not reported
Presenting Complaint	Clinical Presentation	right hip pain (21d), fever (recent onset)	weight loss, fever, anemia	2 weeks of anorexia and progressively worsening right lower limb cramps	malaise (several months), on day prior to admission acute headache (head pain) and expressive dysphasia (subdural heamatoma)	malaise, fever, weight loss, frequent nosebleeds, one-time episode of vomiting bright red blood	malaise, weakness	progressive exertional dys_x0002_pnea, generalized weakness, anorexia	malaise, anorexia (7d), fever, chills, altered mental status (1d)	malaise, fever, diaphoresis, muscle pain, headache (head pain), non-productive cough, vomiting	lower back pain (63d), rigors and night sweats (35d), anorexia, weight loss (3.5 kg in 42d)	fever, anorexia, exertional dyspnea, for which a 1-week ambulatory course of amoxicillin was started	back pain, fever	progressive heart failure	fever	severe headache (head pain) starting associated with one episode of non-bilious non-bloody vomiting + new-onset dysarthria (6h)	fever, purpuric leg lesions	progressive dyspnea, chills, fever	fever, abdominal pain, general weakness, deterioration of exercise tolerance	fever, chills, rigors	fever	fever, chills, dyspnea, chest pain	anorexia, muscle pain, weakness	not reported	fever and chills, hypotonia (80/50 mmHg)	malaise, muscle pain (60d), fever (30d)	dyspnea, vague epigastric discomfort, 4 weeks prior CHF with fever, positive urine culture with non-hemolytic strepotocci + 2 pos. Blood cultures with gram-positive cocci	progressive lower extremity edema, night sweats, back pain, osler nodes	migratory joint pain, functional decline, anorexia, fatigue, significant weight loss, fever, flu-like-symptoms	fever	fever, chills, diaphoresis, erythematous nodules in hands and legs, muscle pain and weakness	wake-up stroke (NIHSS 21, left mca, right sided hemiplegia and loss of body sensation, Babinski positive on the right side, slurred speech, tongue deviation to the right, right visual field impairment, poor coordination, altered mental status (disoriented to time)	severe bilateral occipital headache (intracranial hemorrhage) 4 weeks prior, flu-like symptoms 1 week prior, epistaxis, haematuria, and malaise without fever	progressive fatigue, weight loss, anorexia, loss of ability to ambulate	exertional dyspnea NYHA III + cough	dyspnea	constipation and fever	not reported	not reported	not reported	not reported	not reported
Symptom Duration		21	60	14	several months	21	60	3	7	7	63	14	not reported	not reported	17	1	14	14	60	21	recent onset	30	30	not reported	1	60	28	120	21	10	6	0		several weeks	5	3	few days	not reported	not reported	not reported	not reported	not reported
Hb (g/dL)	Admission: Lab Values and Temperature	9.6	not reported	not reported	not reported	13.37	10.2	10.5	not reported	not reported	9.9	not reported	not reported	anemia	not reported		6.3	not reported	anemia	not reported	12	10.9	not reported	not reported	8.5	9.9	not reported	9	9	not reported	not reported	not reported	not reported	not reported	not reported	8	not reported	not reported	not reported	not reported	not reported	not reported
Leukocytes (/mcl, on admission)		15000	not reported	7120	9100	8300	12900	12500	11300	29200	6100	not reported	not reported	elevated	elevated	not reported	5800	18900	11000	not reported, neutrophils: 8.1×109	14400	12400	12900	not reported	20500	8200	not reported	14580	9300	elevated	normal	12570	14600	not reported	20100	17980	17000	not reported	not reported	not reported	not reported	not reported
Neutrophilia (%, on admission)		0.81				not reported		0.88	neutrophilia										neutrophilia			0.913			0.86			not reported		neutrophilia		0.87				0.87	0.882353	not reported	not reported	not reported	not reported	not reported
CRP (mg/L)		94	not reported	65	118	43	50.3	not reported	214.7	not reported	12.6	27	not reported	elevated	elevated	not reported	not reported	72.4	195.9	not reported	18	731.3	81.6	not reported	391	66	not reported	198	>1000	249	elevated	46	345	not reported	209	87	not reported	not reported	not reported	not reported	not reported	not reported
Creatinine (mg/dL)		not reported	not reported	not reported	not reported	0.58	not reported	1.8	not reported	not reported	"normal"	not reported	not reported	not reported	not reported	not reported	1.1	not reported	1.8	not reported	not reported	not reported	1.41	not reported	not reported	not reported	not reported	0.66	1.56	not reported	not reported	not reported	1.54	not reported	not reported	1.28	not reported	not reported	not reported	not reported	not reported	not reported
Temperature		yes	yes	yes	yes	yes	yes	no	yes	yes	yes	yes	yes	yes	yes	no	yes	yes	yes	yes	yes	yes	no	not reported	yes	yes	yes	no	yes	yes	yes	yes	no	not reported	yes	no	yes	not reported	not reported	not reported	not reported	not reported
temp_max		38.1	not reported	38.6	38.2	37.6	39.5	no	not reported	39.4	not reported	not reported	not reported	not reported	not reported	no	not reported	not reported	38	38	38.9	38	no	not reported	38	39	38.1	no	38.6	not reported	38.5	38.8	no	no	38.5	no	38.5	not reported	not reported	not reported	not reported	not reported
Hemodynamically Unstable during Hospital Stay		no	no	no	no	no	no	no	no	no	no	no	no	no	no	no	no	no	no	no	no	no	no	not reported	yes	no	no	no	no	yes (post-operative)	no	no	no	no	no	no	no	not reported	not reported	not reported	not reported	not reported
ICU		no	no	no	no	no	no	yes	no	no	no	no	no	no	no	no	no	no	no	no	no	no	no	not reported	yes	no	no	no	no	no	no	no	no	no	no	no	no	not reported	not reported	not reported	not reported	not reported
Murmur	Affected Valve #1	no	systolic	not reported	systolic	systolic + diastolic	systolic	no	systolic	not reported	diastolic (vorbekannt)	no (mechanical valve)	not reported	systolic	not reported	not reported	systolic	loss of click/murmur of the mechanical valve prosthesis	not reported	systolic	diastolic	diastolic	diastolic	not reported	systolic	systolic	not reported	systolic	systolic	not reported	no	systolic	systolic	not reported	systolic	systolic	systolic	not reported	not reported	not reported	not reported	not reported
Localisation		aortic	mitral	mitral	aortic	aortic	aortic	mitral	aortic	aortic	aortic	mitral	aortic	mitral	aortic	aortic	mitral	tricuspid	aortic	mitral	mitral	aortic	aortic	aortic	mitral	mitral	aortic	mitral	aortic	mitral	mitral	mitral	aortic	aortic	aortic	mitral	aortic	not reported	not reported	not reported	not reported	not reported
Prosthetic / Native		prosthetic	native	native	prosthetic	native	prosthetic	native	prosthetic	prosthetic	prosthetic	prosthetic	native	native	prosthetic	prosthetic	native	prosthetic	prosthetic	native	prosthetic	native	native	prosthetic	native	native	native	prosthetic	prosthetic	native	prosthetic	native	native	native	prosthetic	prosthetic	prosthetic	prosthetic	prosthetic	prosthetic	not reported	not reported
Predisposing Factor		none	none	calcified	none	none	none	calcified	TAVI valve in valve after prior surgical	none	AI mild	none	none	none	none	aortic root replacemnt	mitral valve prolapse	none	none	MI (rheumatic heart disease)	stenosis	none	none	none	none	none	none	none	stenosis	calcified	none	none	none	none	none	none	none	not reported	not reported	not reported	not reported	not reported
Biological / Mechanical Replacement Valve		biological			biological		biological		biological	biological	biological	mechanical			mechanical	biological		mechanical	biological		mechanical			not reported				biological	biological		mechanical				biological	biological	biological	not reported	not reported	not reported	not reported	not reported
Vegetation (yes/no)		yes	yes	yes	yes	yes	no	yes	yes	no	no	yes	yes	yes	yes	yes	yes	yes	yes	yes	yes	no	yes	not reported	yes	yes	yes	yes	no	yes	no	yes	yes	yes	yes	yes	yes	not reported	not reported	not reported	not reported	not reported
Vegetation: Size		10	not reported	19x11	not reported	not reported		not reported	7			10x5	not reported	not reported	not reported	not reported	not reported	7x9	25x5 + 8	10.3x14.6	<10		14		34	10	24	16x6		not reported		not reported	8	not reported	10	16	not reported	not reported	not reported	not reported	not reported	not reported
Other							leaflet + periaortal thickening	rupture of chordae tendinae								aortic valve thickening	mitral valve prolapse		yes	partial rupture of chordae tendinae		leaflet thickening + rupture			both mitral leaflets		all 3 cusps, only biggest size given	none	leaflet thickening	mitral abscess, potentially rupture of posterior leaflet											not reported	not reported
Valvulopathy		no	MI	no	no	AI + AS	no	MI severe	no	no	AI	no	AS	MI	no	no	MI	no	no	MI	no	AI	AI	not reported	MI	MI	AI	no	AS severe (preexisting)	MI	no	MI	no	AI	AS	not reported	not reported	not reported	not reported	not reported	not reported	not reported
Severity of valvulopathy		none	moderate to severe	none	none	AI moderate + AS mild	none	severe	none	none	mild to moderate (mild preexisting)	none	severe	severe	none	none	severe	none	none	moderate to severe (moderate pre-existing)		severe	severe	none	moderate	moderate	severe	none	severe (pre-existing)	moderate to severe	none	moderate (TTE d7), rupture of chordae teninae of anterior valve leaflet + MI severe (d12)	none	severe	severe	none	none	none	none	none	not reported	not reported
Localisation	Affected Valve #2				mitral								mitral									mitral		mitral					mitral							aortic					not reported	not reported
Prosthetic / Native					native								native									native		native					native							native					not reported	not reported
Predisposing Factor					none								MI severe									none		none					none							none					not reported	not reported
Vegetation (yes/no)					not reported																	no		not reported					yes							3 mm					not reported	not reported
Vegetation: Size																													not reported												not reported	not reported
Valvulopathy					no								MI									MI		no					no							no					not reported	not reported
Severity of valvulopathy													severe									severe																			not reported	not reported
Other																						mitral prolapse due to rupture of chordae tendinae																			not reported	not reported
Microbiological Diagnosis	Diagnostic Workup	API rapid ID 32 Strep system + 16s rRNA sequencing + sodAint sequencing	MALDI-TOF + 16s rDNA Sequencing	MALDI-TOF	VITEK-2 + 16s rRNA sequencing	MALDI-TOF + 16s rDNA sequencing	MALDI-TOF	biochemical	not reported	not reported	API Strep	MALDI-TOF + 16s rDNA Sequencing	not reported	not reported	not reported	not reported	ID32 Strep + 16S rDNA sequencing	not reported	MALDI-TOF	not reported	PCR	VITEK-2	MALDI-TOF	not reported	VITEK-2 + MALDI-TOF + 16s rRNA sequencing	ID32 Strep + 16S rRNA sequencing	VITEK-2 + API- 20 Strep kit + 16s rRNA sequencing	MALDI-TOF	VITEK-2 + 16s RNA sequencing	MALDI-TOF + 16s rRNA sequencing	biochemical + "genetic studies"	Phoenix-System + VITEK-2 + 16S ribosomal rRNA sequencing + ABI PRISM 310 Genetic Analyzer	MALDI-TOF	VITEK-2 + MALDI-TOF + PCR	MALDI-TOF	VITEK-2 + 16s rRNA sequencing	API 32 strep kit + VITEK-2 + 16s rDNA sequencing	not reported	not reported	not reported	not reported	not reported
TTE		no	yes	yes	yes	yes	yes	no	yes	yes	yes	yes	no	yes	no	yes	not reported	no	yes	yes	no	yes	yes	not reported	no	yes	yes	yes	no	yes	no	yes	yes	not reported	no	yes	no	not reported	not reported	not reported	not reported	not reported
TEE		yes	no	no	yes	yes	yes	yes	yes	no	yes	yes	yes	yes	yes	yes	not reported	yes	yes	no	yes	yes	no	not reported	yes	no	yes	yes	yes	yes	yes	yes	yes	not reported	yes	no	yes	not reported	not reported	not reported	not reported	not reported
Embolism (on admission)	Complications	no	no	no	subdural hemorrhage	janeway-Lesions, Petechiae (tonsillar arch)	splenic and left renal infarcts	no	no	no	spondylodiscitis L2-L3	small stroke right occipital lobe (MRI-detected)	spondylodiscitis L4-L5	no	no	left MCA M2/M3 stroke + left frontal hematoma (2.7 cm) + 5 mm intracranial aneurysm inferior MCA	purpuric leg lesions for 2 weeks	no	no	no	no	no	osler nodes on the right first toe, palpable spleen	not reported	no	1 mm black induration on her right forefinger	no	osler nodes (fingers)	splinter hemorrhages in nail beds of left hand	no	osler nodes	MCA stroke	intracranial hemorrhage	no	no	no	no	not reported	not reported	not reported	not reported	not reported
Diagnostic Workup for Systemic Embolism on Admission		CXR, bone scintigraphy, dentition Radiography	not reported	MRI lumbar	cCT	CT Abdomen	CT Thorax/Abdomen/Pelvis	CXR	urine dipstick	not reported	urine culture, CXR, x-ray lumbar/thoracic spine, scintigraphy spine	cMRI, PET-CT	spine x-ray, spine scintigraphy, spine MRI	not reported	not reported	cCT, cCT-Angiogram	not reported	not reported	abdominal ultrasound, CXR	not reported	not reported	abdominal ultrasound, CXR	CT whole body (contrast-enhanced)	not reported	cCT, CT Abdomen/Pelvis, CXR	not reported	not reported	lumbar CT, CT Thorax/Abdomen, cMRI, MRI spine, urine dipstick	PET-CT, lumbar MRI	not reported	not reported	cCT	cCT, CXR, urine dipstick	not reported	abdominal ultrasound	CXR	not reported	not reported	not reported	not reported	not reported	not reported
Embolism (during hospital stay)		no	no	right MCA stroke (left hemiparesis + slurred speeh, d4)	Cerebellar stroke (d9)	no	no	not reported	no	no	splinter hemorrhages hands/toes	no	leukocytoclastic vasculitis	no	no	no	no	no	no	no	no	no	no	not reported	not reported	left-sided renal infarction (d6), MCA stroke left (d12), cerebral myoctic aneurysms (d24)	no	no	no	no	no	no	no	no	no	no	no	not reported	not reported	not reported	not reported	not reported
dia_embolism_hospitalization		not reported	-	cMRI	cMRI	-	CT after 6 weeks of therapy	-	-	-	U-Stix	-	not reported	-	-	-	not reported	-	-	not reported	-	-	-	not reported	-	CT abdomen / diffusion-weighted cMRT / CT-Angio	not reported	cMRI, abdominal ultrasound	-	-	-	not reported	-	-	-	-	-	not reported	not reported	not reported	not reported	not reported
Performed at all (yes/no)	Surgery	no	yes	no	no	no	yes	yes	no	no	no	no	no	yes	no	no	no	yes	no	yes	no	yes	yes	no	no	no	yes	no	no	yes	no	yes	yes	yes	yes	yes	no	not reported	not reported	not reported	not reported	not reported
Performed during initial hospitalization (yes/no)			yes	no			no	yes	no		no			yes	no			yes		no		no	yes				yes	no		yes	no	no	no	yes	yes	yes		not reported	not reported	not reported	not reported	not reported
Indication		-	AI + MI severe	-	-	-	repair of aortic pseudoaneurysm after therapy with concomitant valve-replacement	MI severe, rupture of chordae tendinae	-	-	-	-	-	MI severe with progressive heart failure	-	-	-	not reported, am ehesten Fokussanierung	-	MI severe + dilated left ventricle = elective mitral valve repair plus left atrial placation	-	AI + MI severe, rupture of chordae tendinae	AI severe	-	-	-	progressive heart failure	-	-	loss of function, abscess	-	MI severe + prominent LA systolic expansive motion)	AI severe	AI severe	not reported	increased vegetation size (from 16 to 35 mm; around day 16), CRP increase (134 mg/L) + worsening pulmonary edema on CXR	-	-	-	-	not reported	not reported
Timepoint		-	28d after initiation of antimicrobial therapy	-	-	-	4 months after intial presentation	d11 of admission	-	-	-	-	-		-	-	-	1 week after initiation of iv therapy / hospital admission	-	2 months after completion of antimicrobial therapy	-	after therapy	d2 of hospital admission	-	-	-	3 weeks after initiation of antimicrobial therapy	-	-	not reported in detail	-	16d after completion of antimicrobial therapy (46 days since admission)	6 weeks after initiation of antibiotic therapy = after completion of antimicrobial therapy	not reported in detail	d5 od admission	d17 of admission/antimicrobial therapy	-	-	-	-	not reported	not reported
Surgical Method		not reported	-	TAVI	not reported	-	not reported	not reported	TAVI	-	-	-	-	-	not reported	bentall-procedure	-	not reported	open	-	not reported	-	-	-	-	-	-	minimally-invasive	not reported	not reported	-	-	not reported	not reported	not reported	not reported	not reported	not reported	not reported	not reported	not reported	not reported
Biological / Mechanical Replacement Valve		-	mechanical	-	-	-	not reported	not reported	-	-	-	-	-	bio	-	-	-	not reported	-	not reported	-	not reported	not reported	-	-	-	bio + CABG	-	-	not reported	-	not reported	not reported	bio + ascending aorta repair with bovine pericardial patch + ICD lead and pacemaker removal	bio	bio	-	-	-	-	not reported	not reported
Other, non-infected prosthetic valve		-	-	aortic valve, bioprothese	-	-	-	aortic valve, biological	-	-	-	-	-	-	tricuspid valve, other valve (not reported), 1x mechanical, 1x biological	-	-	-	-	-	-	-	-	-	-	-	-	-	-	aortic valve, mechanical, with significant periprosthetic regurgitation requiring percutaneous repair with an Amplatzer-type device	-	-	mitral, mechanical, 5 years prior	mitral valve repair 3 years prior	-	-	-	not reported	not reported	not reported	not reported	not reported
Number of antibiotic regimes	Antimicrobial Treatment	2	1	1	2	1	3	1	2	3	2	5	2	2	3	1	2	3	2	1	1	1	4	2	2	2	1	2	2	4	1	1	2	1	2	3	2	not reported	not reported	not reported	not reported	not reported
Duration of antimicrobial treatment (days)		49	42	42	28	42	42	28	42	46	90	42	not reported	42	not reported	42	28	56	42	42	42	28	42	not reported	21	63	63	42.5	42	<42	28	30	42	42	42	42	not reported	not reported	not reported	not reported	not reported	not reported
Monotherapy or Combination Therapy		combination	combination	mono	combination	combination	combination	mono	combination	combination	mono	combination	combination	combination	mono	combination	combination	combination	combination	mono	combination	mono	combination	combination	combination	combination	mono	mono	combination	combination	mono	combination	combination	mono	combination	combination	combination	not reported	not reported	not reported	not reported	not reported
Substances	Antibiotic Regime #1	Amoxicillin 150 mg/kg/day + Gentamicin 2 mg/kg/day in a single dose	Amoxicillin 6x2g + Gentamicin 2x1mg/kg	Ceftriaxone (dose not reported)	Penicillin G 4x3g + Tobramycin 3x60mg	Amoxicillin 6x2g + Gentamicin 3mg/kg	Vancomycin + Piperacillin-Tazobactam (doses not reported)	Ceftriaxone (dose not reported)	Vancomycin + Cefepim (doses not reported)	Ampicillin 6x2g + Gentamicin 2x80mg	Vancomycin (dose not reported)	Ceftriaxone 2g tgl.	not reported	Amoxicillin-Clavulanate (dose not reported) + Gentamicin (dose not reported)	Ceftriaxone (dose not reported)	Ceftriaxone + Gentamicin (doses not reported)	Penicillin G 12 Mio Units/d + Gentamicin 120 mg/d	Trimethoprim-Sulfamethoxazol (dose not reported)	Levofloxacin 2x500 mg	Ampicillin (dose not reported)	Amoxicillin + Gentamicin (doses not reported)	Ceftriaxone 1x2g	Ampicillin-Sulbactam (dose not reported)	Vancomycin + Gentamicin (doses not reported)	Cloxacillin 4x2g + Amikacin iv 7,5 mg/kg	Benzylpenicillin 6x3 mio Units + Gentamicin 3x60 mg	Ampicillin 4x2g	Ampicillin 4x2g	Ampicillin + Gentamicin (doses not reported)	Cefditoren 2x400 mg	Vancomycin 2x1g	Penicillin G 6x3MU + Gentamicin 3x80 mg	Vancomycin 30mg/kg tgl + Gentamicin 3 mg/kg tgl	Vancomycin (dose not reported)	Vancomycin, Gentamicin, and Rifampicin (doses not reported)	Ceftriaxone 1x2g + Gentamicin 3x45 mg + Rifampicin 1x600 mg	Ceftriaxone (dose not reported)	not reported	not reported	not reported	not reported	not reported
Duration		28		42	21	42	not reported	12	1	4	not reported	1	not reported	not reported	15	42	14	not reported	not reported	42	42	28	1	not reported	not reported	not reported	63	43.5	not reported	14	28	30	not reported	42	1	2	3	not reported	not reported	not reported	not reported	not reported
Route of Administration		iv		iv	iv	iv	iv	iv	iv	iv	iv	iv	not reported	iv	iv	iv	iv	oral	iv	iv	iv	iv	iv	iv	iv	iv	iv	iv	iv	oral	iv	iv	iv	iv	iv	iv	iv	not reported	not reported	not reported	not reported	not reported
Rationale		empirical - bloodstream infection	empirical - based on streptococcal and enterococcal endocarditis + case reports	not reported	not reported	empirical	empirical - suspected infective endocarditis	empirical bei pathologischem Nachweos von gram-positiven Kokken in Vegetationen der explantiereten Herzvalve, Beginn Tag 18 nach Aufnahme	empirical	empirical - bacteremia (Enterococci)	empirical - bacteremia	empirical (fever + elevated inflammatory markers)	empirical	empirical	empirical	empirical - suspected infective endocarditis	empirical - suspected infective endocarditis	empirical - fever	empirical - fever + abdominal pain	not reported	not reported	empirical, confirmed via AST	empirical - suspected infective endocarditis	not reported	fever	empirical - suspected infective endocarditis (streptococci)	empirical, confirmed via AST	empirical	empirical - Lactococcus garvieae without AST	empirical - fever	allergy to penicillin	30d	empirical - suspected infective endocarditis	empirical - gram-positive infective endocarditis	empirical - suspected prosthetic valve infective endocarditis	empirical - suspected infective endocarditis	empirical	not reported	not reported	not reported	not reported	not reported
Substances	Antibiotic Regime #2	Amoxicillin	-	-	Penicillin 4x3g	-	Ceftriaxone + Gentamicin (doses not reported)	-	Ceftriaxone 2x2g	Ceftriaxone 1x2g + Gentamicin 200 mg	Teicoplanin (dose not reported)	Moxifloxacin (dose not reported)	Ampicillin (dose not reported) + Gentamicin (dose not reported)	Vancomycin (dose not reported	Amoxicillin-Clavulanate (dose not reported)	-	Penicillin G 12 Mio Units/d	Vancomycin + Rifampicin + Gentamicin (doses not reported)	Levofloxacin 2x500 mg + Ampicillin 6x2g + Ceftriaxone 1x2g	-	-	-	Ampicillin + Gentamicin (doses not reported)	Ampicillin + Gentamicin (doses not reported)	Vancomycin 1x500 mg + Gentamicin 3mg/kg tgl. (mit 1.5 mg/kg nach jeder Dialyse)	Ceftriaxone 2x2g + Gentamicin 3x80 mg	-	Ceftriaxone 2x2g	Vancomycin (dose not reported)	Daptomycin + 850 mg/48h + Ampicillin 4x2g + Ceftriaxone 2x2g	-	-	Ceftriaxone 2x2g + Gentamicin (dose not reported)	-	Penicillin 6x4 Mio Units + Gentamicin 320 - 240 mg/kg	Teicoplanin 1x400 mg	Ceftriaxone + Gentamicin (doses not reported)	-	-	-	not reported	not reported
Duration		21	-	-	7	-	14	-	42	14	>60	4	not reported	42	not reported	-	14	not reported	not reported	-	-	-	14	not reported	21	not reported	-	42.5	42	not reported	-	-	14	-	14	14	not reported	-	-	-	not reported	not reported
Route of Administration		oral	-	-	iv	-	iv	-	iv	iv	iv	iv	iv	iv	not reported	-	iv	iv	iv	-	-	-	iv	not reported	iv	iv	-	iv	iv	iv	-	-	iv	-	iv	iv	not reported	-	-	-	not reported	not reported
Rationale		oralisation after clearance of vegetation	-	-	vertigo and hearing impairment (UAW Tobramycin)	-	derived from traditional recommendations for the treatment of prosthetic valve IE caused by intermediate resistance viridans group streptococci or Streptococcus bovis	-	AST	AST	not reported	bacteremia with gram-positive cocci resembling streptococci	AST	AST	not reported	-	not reported	empirical - suspected infectve endocarditis due to vegetation	AST	-	-	-	empirical - bacteremia with gram-positive cocci resembling enterococci	not reported	empirical - bacteremia with gram-positive cocci resembling enterococci	AST	-	AST	AST	empirical - suspected endocarditis	-	-	AST, based on case report	-	AST	AKI + bacteremia (suspected S. aureus or Streptococci)	-	-	-	-	not reported	not reported
Substances	Antibiotic Regime #3	-	-	-	-	-	Ceftriaxone	-	-	Ceftriaxone 1x2g	-	Penicillin G 24 meq tgl + Gentamicin 2x80 mg	-	-	-	-	-	Levofloxacin + Amoxicillin-Clavulanate (ORAL) (dose not reported)	-	-	-	-	Cefazolin (dose not reported)	-	-	-	-	Doxycycline	-	Daptomycin 850 mg/48h + Ampicillin 4x2g + Ceftriaxone 2x2g + Gentamicin (dose not reported)	-	-	-	-	Penicillin G 6x4 Mio Units	Ceftriaxone 1x2g	-	-	-	-	not reported	not reported
Duration		-	-	-	-	-	28	-	-	28	-	14	-	-	-	-	-	not reported	-	-	-	-	14	-	-	-	-	10	-	3	-	-	-	-	28	26	-	-	-	-	not reported	not reported
Rationale		-	-	-	-	-	AKI unter Genta	-	-	standard of care	-	resistenztestung	-	-	-	-	-	Oralisierung + Resistenztestung	-	-	-	-	resistenztestung	-	-	-	-	Oralisierung + Resistenztestung	-	Optimierung IE-Therapie	-	-	-	-	standard of care	etest susceptible, does not have to be adjusted to renal function, no teicolpanin TDM available	-	-	-	-	not reported	not reported
Substances	Antibiotic Regime #4	-	-	-	-	-	-	-	-	-	-	Penicillin G 24 meq	-	-	-	-	-	-	-	-	-	-	Levofloxacin (dose not reported)	-	-	-	-	-	-	Daptomycin + Ampicillin + Ceftriaxone	-	-	-	-	-	-	-	-	-	-	not reported	not reported
Duration		-	-	-	-	-	-	-	-	-	-	2 Wochen	-	-	-	-	-	-	-	-	-	-	2 wochen	-	-	-	-	-	-	not reported	-	-	-	-	-	-	-	-	-	-	not reported	not reported
Rationale		-	-	-	-	-	-	-	-	-	-	standard of care	-	-	-	-	-	-	-	-	-	-	oralisation	-	-	-	-	-	-	AKI	-	-	-	-	-	-	-	-	-	-	not reported	not reported
Substances	Antibiotic Regime #5	-	-	-	-	-	-	-	-	-	-	Amoxicillin 3x1g	-	-	-	-	-	-	-	-	-	-	-	-	-	-	-	-	-	-	-	-	-	-	-	-	-	-	-	-	not reported	not reported
Rationale		-	-	-	-	-	-	-	-	-	-	oralisation	-	-	-	-	-	-	-	-	-	-	-	-	-	-	-	-	-	-	-	-	-	-	-	-	-	-	-	-	not reported	not reported
S - Susceptible	Antimicrobial Resistance	Amoxicillin, Cefotaxime, Vancomycin, Teicoplanin, Penicillin (in combination)	Gentamicin	Penicillin (in combination), Ceftriaxone, Gentamicin	Penicillin (in combination), Tobramycin	NR	Ceftriaxone, Gentamicin	Ceftriaxone, Ampicillin, Vancomycin	Ceftriaxone, Levofloxacin, Vancomycin	Ceftriaxone, Daptomycin, Levofloxacin, Vancomycin, Azithromycin	Teicoplanin	Penicillin, Gentamicin, Amoxicillin	Cefotaxime, Ciprofloxacin, Erythromycin, Daptomycin, Vancomycin	Penicillin, Amoxicillin-Clavulanate, Ciprofloxacin, Vancomycin	pan-susceptible	NR	Penicillin, Cefazolin, Gentamicin	Levofloxacin, Amoxicillin-Clavulanate	Levofloxacin, Penicillin, Ampicillin, Ceftriaxone, Linezolid	NR	NR	Ciprofloxacin, Ceftriaxone, Ampicillin	Penicillin, Ampicillin, Cefazolin, Cefmetazole, Imipenem, Minocycline, Vancomycin	Erythroymcin, Ceftriaxone, Levofloxacin, Tetracyclin, Imipinem, Ampicillin, Amoxicillin, Ciprofloxacin, Daptomycin, Vancomycin, Gentamicin, Teicoplanin	Vancomycin, Cefotaxim, Erythromycin, Ciprofloxacin, Trimethoprim-Sulfamethoxazol, Amoxicillin-Clavulanate	Erythromycin, Vancomycin, Linezolid, Penicillin (in combination), Ceftriaxone, Gentamicin	Penicillin, Chloramphenicol, Ciprofloxacin, Ofloxacin, Levofloxacin, Tetracycline, Vancomycin	Cefotaxim, Ceftriaxone, Vancomycin, Tetracyclin	Vancomycin, Ampicillin-Sulbactam, Ceftriaxone, Piperacillin-Tazobactm	Oxacillin, Cefotaxim, Erythromycin, Vancomycin, Daptomycin, Levofloxacin	Penicillin, Gentamicin, Vancomycin	not reported	Penicillin, Ceftriaxone, Vancomycin, Levofloxacin	Vancomycin	Penicillin, Ampicillin, Ceftriaxone, Cefotaxim, Gentamicin, Vancomycin	Amoxicillin-Clavulanate, Meropenem, Penicillin (in combination), Ceftriaxone, Cefotaxim, Vancomycin, Teicoplanin, Levofloxacin	Ceftriaxone, Gentamicin
I - Susceptible, increased dosage / Intermediate		none	none	none	none	NR	NR	NR	Penicillin	Penicillin	NR	NR	NR	NR	none	NR	NR	NR	none	NR	NR	-	not reported	Penicillin	not reported	not reported	Erythromycin, Nitrofurantoin	Levofloxacin	not reported	Penicillin	not reported	Penicillin	not reported	Penicillin, Ampicillin	not reported	not reported	Penicillin
R - Resistant		Penicillin (mono)	Penicillin (mono)	Penicillin (mono)	Penicillin (mono)	NR	NR	NR	none	none	NR	NR	NR	NR	none	NR	NR	NR	none	NR	NR	Gentamicin	Gentamicin	Clindamycin, Rifampin, Bacitracin	Clindamycin, Penicillin (mono)	Clindamycin, Penicillin (mono)	Clindamycin, Norfloxacin	Clindamycin, Gentamicin, Penicillin, Ampicillin, Ampicillin/Sulbactam, Piperacillin/Tazobactam	Clindamycin, Ampicillin, Gentamicin	Clindamycin	Clindamycin	Clindamycin	Clindamycin	Clindamycin	Clindamycin	Clindamycin	Clindamycin
Testing method		Etest	Etest, disk diffusion	Etest	not reported	not reported	Etest	not reported	not reported	not reported	not reported	not reported	not reported	not reported	not reported	not reported	disk-diffusion (non-blood isolates) / microbroth dilution (blood isolates)	not reported	not reported	not reported	not reported	disk diffusion	not reported	not reported	Ellipsometrie, disk diffusion	Etest	disk diffusion	disk diffusion, etest	not reported	Epsilon-Test	not reported	not reported	not reported	Microscan Walk Away System	Etest	Microstrep, Etest	not reported	not reported	not reported	not reported	not reported	not reported
Survival	Outcome	alive	alive	alive	alive	alive	alive	dead	alive	alive	alive	alive	dead	alive	alive	alive	alive	alive	alive	alive	alive	alive	alive	alive	dead	alive	alive	alive	alive	dead	alive	alive	alive	alive	alive	alive	alive	not reported	not reported	not reported	not reported	not reported
Details of Death								1 month after admission due to massive cerebral hemorrhage in the left hemisphere					heart failure, no surgery due to high surgical risk												3 weeks after admission due to multi organ failure				22 days after end of therapy, most likely not related to endocarditis, clinically well shortly before death	after surgery, persistent shock											not reported	not reported
Duration of Follow-Up		TEE 4 weeks after optimal dosing regimen as assessed by antibiotic dosage	6 weeks after end of therapy = 12 after initiation of therapy	6 weeks after initiation of therapy = end of therapy	36 months, TEE 3 weeks after initiation of therapy	6 weeks after initiation of therapy (= end of therapy)	18 months after diagnosis, cardiac MRI	1 month after admission	6 weeks after initiation of therapy (= end of therapy)	d16 of admission = end of therapy	3 months after initiation of therapy (= end of therapy)	6 weeks after initiation of therapy (= end of therapy)	-	12 months	6 months after discharge (clinically), 7 months after initiation of therapy	6 weeks after initiation of therapy (= end of therapy)	4 weeks after initiation of therapy (= end of therapy)	<8 Wochen	6 weeks after initiation of therapy (= end of therapy), TEE	2 months after end of antimicrobial therapy, surgery	8 months (not reported after which timepoint)	.	12 months	not reported	3 weeks after diagnosis	9 weeks after initiation of therapy (= end of therapy), TEE	8 months after end of therapy	11 months, clinically	2 weeks after end of therapy, neg. BK, TEE	not reported	2 days after end of therapy = 30 days after initiation of therapy	12 months	6 weeks after initiation of therapy (= end of therapy), TEE	6 weeks after initiation of therapy (= end of therapy)	6 months end of therapy, clinically	6 months end of therapy, clinically	at least d1o of admission	not reported	not reported	not reported	not reported	not reported
Vegetation - Follow-Up		none	-	-	reduced on aortic valve, unchanged on mitral valve	-	none	-	-	-	-	none im TTE (dort aber auch inital none gesehen)	-	-	-	-	-	-	none	none	not investigated	-	-	-	-	none	-	none, maybe 5 mm residual vegetation	none	-	-	-	not reported	-	-	-	-	-	-	-	not reported	not reported
Clinical Follow-Up		good	good	not reported post-stroke (required prolonged inpatient rehab)	good	good	good	-	good	good	good	good	-	good	good	not reported post-stroke	good	good	good	good	good	good	good	good	-	NIHSS 2, otherwise good	good	good	good	-	good	good	good	good	good	good	good	not reported	not reported	not reported	not reported	not reported
